# Supplementary material for: In Vitro and In Silico Evaluation of New 1,3,4-Oxadiazole Derivatives of Pyrrolo[3,4-d]pyridazinone as Promising Cyclooxygenase Inhibitors
Source: Int J Mol Sci. 2021 Aug 24;22(17):9130. doi: 10.3390/ijms22179130 (PMC8431030; doi:10.3390/ijms22179130)
Supplement: Supplementary file 1 [file ijms-22-09130-s001.zip]

Archive with 1 entries (1 files):
- ijms-1321379-supplementary.pdf
